# Supplementary material for: Molecular Pathways Involved in Frontotemporal Lobar Degeneration with TDP-43 Proteinopathy: What Can We Learn from Proteomics?
Source: Int J Mol Sci. 2021 Sep 24;22(19):10298. doi: 10.3390/ijms221910298 (PMC8508653; doi:10.3390/ijms221910298)
Supplement: Supplementary file 1 [file ijms-22-10298-s001.zip]

Archive with 1 entries (1 files):
- ijms-1367459-supplementary.xlsx
