# Supplementary material for: Molecular Pathways Involved in Frontotemporal Lobar Degeneration with TDP-43 Proteinopathy: What Can We Learn from Proteomics?
Source: Int J Mol Sci. 2021 Sep 24;22(19):10298. doi: 10.3390/ijms221910298 (PMC8508653; doi:10.3390/ijms221910298)
Supplement: Supplementary file 1 [file ijms-22-10298-s001.zip › ijms-1367459-supplementary.xlsx]

## Sheet: Overlapping proteins
Protein symbol	Protein name	Andres-Benito et al.	Gozal et al. (Up)	Gozal et al. (2)	Herskowitz et al.	Iridoy et al.	Lachen-Montes et al.	Laferriere et al.	Seyfried et al.	Umoh et al.
AAK1	AP2 associated kinase 1	Down								Down
ABLIM2	actin binding LIM protein family member 2	Down								Down
ADH5	alcohol dehydrogenase 5 (class III), chi polypeptide	Up				Up				Up
AK1	adenylate kinase 1	Up	Up							Up
ALDH9A1	aldehyde dehydrogenase 9 family member A1	Up	Up					Up		Up
ANXA1	annexin A1	Up							Up
ANXA5	annexin A5	Up	Up			Up				Up
AQP4	aquaporin 4			Up						Up
ARHGEF2	Rho/Rac guanine nucleotide exchange factor 2	Down								Down
ASAH1	N-acylsphingosine amidohydrolase 1		Up					Up		Up
ATL1	atlastin GTPase 1	Down								Down
ATP1A1	ATPase Na+/K+ transporting subunit alpha 1								Up	Down
ATP5H	ATP Synthase Peripheral Stalk Subunit D					Down				Down
BLVRB	biliverdin reductase B	Up								Up
CLIC1	chloride intracellular channel 1						Up			Up
CLIC4	chloride intracellular channel 4	Up								Up
CLTC	clathrin heavy chain	Down								Down
CNDP2	carnosine dipeptidase 2	Up							Up	Up
COTL1	coactosin like F-actin binding protein 1	Up								Up
CSRP1	cysteine and glycine rich protein 1	Up								Up
CTSD	cathepsin D	Up							Up
CTTN	cortactin							Up		Down
CYCS	cytochrome c, somatic	Up	Down
DDAH2	dimethylarginine dimethylaminohydrolase 2							Up		Up
DNM1L	dynamin 1 like		Down							Down
ESD	esterase D					Up				Up
FBXO2	F-box protein 2	Up						Up		Up
FHL1	four and a half LIM domains 1	Up								Up
GAPDH	glyceraldehyde-3-phosphate dehydrogenase	Up								Up
GAS7	growth arrest specific 7	Down								Down
GFAP	glial fibrillary acidic protein		Up	Up	Up					Up
GPD1	glycerol-3-phosphate dehydrogenase 1						Up			Up
GPRIN1	G protein regulated inducer of neurite outgrowth 1	Down								Down
GSK3A	glycogen synthase kinase 3 alpha						Down			Down
GSTP1	glutathione S-transferase pi 1	Up								Up
HBB	hemoglobin subunit beta	Up								Up
HBD	hemoglobin subunit delta	Up								Up
HDHD2	haloacid dehalogenase like hydrolase domain containing 2	Up								Up
HEPACAM	hepatic and glial cell adhesion molecule							Up		Up
HIST2H3PS2	histone cluster 2 H3 pseudogene 2							Up		Up
HPRT1	hypoxanthine phosphoribosyltransferase 1							Up		Down
HPX	hemopexin	Up								Up
HSPB1	heat shock protein family B (small) member 1	Up								Up
IDH1	isocitrate dehydrogenase (NADP(+)) 1, cytosolic	Up						Up		Up
IGHG2	immunoglobulin heavy constant gamma 2 (G2m marker)	Up								Up
LDHB	lactate dehydrogenase B		Up							Up
LGALS1	galectin 1	Up								Up
LHPP	phospholysine phosphohistidine inorganic pyrophosphate phosphatase	Up								Up
LMNA	lamin A/C	Up								Up
MAPK1	mitogen-activated protein kinase 1								Up	Up
MSN	moesin	Up	Up			Up				Up
MYL6	myosin light chain 6	Up	Up
NDUFA2	NADH:ubiquinone oxidoreductase subunit A2					Down				Down
NDUFA5	NADH:ubiquinone oxidoreductase subunit A5					Down				Down
NDUFA7	NADH:ubiquinone oxidoreductase subunit A7					Down				Down
NDUFS6	NADH:ubiquinone oxidoreductase subunit S6					Down				Down
NDUFS7	NADH:ubiquinone oxidoreductase core subunit S7		Down							Down
NECAB1	N-terminal EF-hand calcium binding protein 1	Down								Down
PACSIN1	protein kinase C and casein kinase substrate in neurons 1					Down				Down
PAFAH1B3	platelet activating factor acetylhydrolase 1b catalytic subunit 3								Up	Up
PDIA3	protein disulfide isomerase family A member 3		Up						Up	Up
PEBP1	phosphatidylethanolamine binding protein 1	Up								Up
PGAM2	phosphoglycerate mutase 2	Up								Up
PGLS	6-phosphogluconolactonase	Up				Up				Up
PHB	Prohibitin	Up				Down
PHB2	Prohibitin 2		Up			Down
PHGDH	phosphoglycerate dehydrogenase	Up								Up
PIN1	peptidylprolyl cis/trans isomerase, NIMA-interacting 1					Down				Down
PITHD1	PITH domain containing 1							Up		Down
PKM	pyruvate kinase M1/2	Up								Up
PPP3R1	protein phosphatase 3 regulatory subunit B, alpha							Up		Down
PPT1	palmitoyl-protein thioesterase 1	Up								Up
PRDX1	peroxiredoxin 1	Up								Up
PRDX2	peroxiredoxin 2	Up								Up
PRDX6	peroxiredoxin 6	Up					Up			Up
PRKAR1A	protein kinase cAMP-dependent type I regulatory subunit alpha		Down							Up
PRKCB	protein kinase C beta	Down					Down
PRKCG	protein kinase C gamma	Down			Down
PRRT2	proline rich transmembrane protein 2	Down								Down
PSAT1	phosphoserine aminotransferase 1	Up	Up						Up	Up
PSMA7	proteasome subunit alpha 7		Up			Up
RTN1	reticulon 1		Down							Down
SCRN1	secernin 1		Up							Up
SELENBP1	selenium binding protein 1	Up								Up
SEPT7	septin 7		Up							Down
SLC1A2	solute carrier family 1 member 2			Up						Down
SLC25A11	solute carrier family 25 member 11					Down				Down
SNAP25	synaptosome associated protein 25			Down						Down
SRI	sorcin	Up								Up
STXBP1	syntaxin binding protein 1		Down							Down
TARDBP	TAR DNA binding protein	Up	Up					Up
TKT	transketolase			Up					Up
TPPP3	tubulin polymerization promoting protein family member 3	Up								Up
TUFM	Tu translation elongation factor, mitochondrial		Up					Up
WDR47	WD repeat domain 47	Down								Down

## Sheet: Overlapping protein families
Protein symbol	Protein name	Andres-Benito et al.	Gozal et al. (1)	Gozal et al. (2)	Herskowitz et al.	Iridoy et al.	Lachen-Montes et al.	Laferriere et al.	Seyfried et al.	Umoh et al.
Annexins
ANXA1	Annexin A1	Up							Up
ANXA2	Annexin A2	Up
ANXA5	Annexin A5	Up	Up			Up				Up
ANXA7	Annexin A7					Up
ATP5
ATP5H	ATP synthase subunit d					Down				Down
ATP5I	ATP synthase subunit e					Down
hnRNPs
HNRNPA1	Heterogeneous Nuclear Ribonucleoprotein A1							Up
HNRNPD	Heterogeneous Nuclear Ribonucleoprotein D		Up
RBMX	RNA Binding Motif Protein X-Linked		Up
SYNCRIP	Synaptotagmin Binding Cytoplasmic RNA Interacting Protein		Up					Up
TARDBP	TAR DNA binding protein	Up	Up					Up
NDUF
NDUFA2	NADH dehydrogenase [ubiquinone] 1 alpha subcomplex subunit 2					Down				Down
NDUFA5	NADH dehydrogenase [ubiquinone] 1 alpha subcomplex subunit 5					Down				Down
NDUFA7	NADH dehydrogenase [ubiquinone] 1 alpha subcomplex subunit 7					Down				Down
NDUFS6	NADH dehydrogenase [ubiquinone] iron-sulfur protein 6					Down				Down
NDUFS7	NADH dehydrogenase [ubiquinone] iron-sulfur protein 7		Down							Down
NDUFS5	NADH dehydrogenase [ubiquinone] iron-sulfur protein 5					Down
NDUFA10	NADH dehydrogenase [ubiquinone] 1 alpha subcomplex subunit 10									Down
NDUFA12	NADH dehydrogenase [ubiquinone] 1 alpha subcomplex subunit 12									Down
NDUFA6	NADH dehydrogenase [ubiquinone] 1 alpha subcomplex subunit 6									Down
NDUFA8	NADH dehydrogenase [ubiquinone] 1 alpha subcomplex subunit 8									Down
NDUFA9	NADH dehydrogenase [ubiquinone] 1 alpha subcomplex subunit 9									Down
NDUFS1	NADH-ubiquinone oxidoreductase 75 kDa subunit									Down
NDUFS2	NADH dehydrogenase [ubiquinone] iron-sulfur protein 2									Down
NDUFS4	NADH dehydrogenase [ubiquinone] iron-sulfur protein 4									Down
NDUFV1	NADH dehydrogenase [ubiquinone] flavoprotein 1									Down
NDUFV2	NADH dehydrogenase [ubiquinone] flavoprotein 2									Down
Prohibitins
PHB	Prohibitin	Up				Down
PHB2	Prohibitin 2		Up			Down
Rabs
RAB2A	Ras-related protein Rab-2A									Down
RAB3C	Ras-related protein Rab-3C						Down
RAB3D	Ras-related protein Rab-3D									Down
RAB6A	Ras-related protein Rab-6A		Up
RAB7A	Ras-related protein Rab-7a		Up
RABL6	Rab-like protein 6	Down
Septins
SEPT2	Septin-2									Up
SEPT3	Neuronal-specific septin-3		Up
SEPT5	Septin-5									Down
SEPT7	Septin-7		Up							Down
SEPT11	Septin-11			Up
Syntaxins
STX12	Syntaxin-12					Down
STX1A	Syntaxin-1A									Down
STX1B	Syntaxin-1B									Down
STXBP1	Syntaxin-binding protein 1		Down							Down
UQCR						Down
UQCR11	Cytochrome b-c1 complex subunit 10									Down
UQCRB	Cytochrome b-c1 complex subunit 7					Down
UQCRC1	Cytochrome b-c1 complex subunit 1		Up
UQCRH	Cytochrome b-c1 complex subunit 6
